# Supplementary material for: In Vitro Cell Toxicity and Intracellular Uptake of Doxorubicin Exposed as a Solution or Liposomes: Implications for Treatment of Hepatocellular Carcinoma
Source: Cells. 2021 Jul 6;10(7):1717. doi: 10.3390/cells10071717 (PMC8306283; doi:10.3390/cells10071717)
Supplement: Supplementary file 1 [file cells-10-01717-s001.zip]

Archive with 1 entries (1 files):
- cells-1229029-supplementary.pdf
